# Supplementary material for: AgRP neuron hyperactivity drives hyperglycemia in a mouse model of type 2 diabetes
Source: J Clin Invest. 2025 May 15;135(10):e189842. doi: 10.1172/JCI189842 (PMC12077889; doi:10.1172/JCI189842)
Supplement: Supporting data values [file jci-135-189842-s093.xlsx]

## Sheet: Fig. 2 A
Days	TeTx 1	TeTx 2	TeTx 3	TeTx 4	TeTx 5	TeTx 6	TeTx 7	TeTx 8	TeTx 9		Con1	Con2	Con3	Con4	Con5	Con6	Con7	Con8	Con9
-2	425	231	234	248	200	200	299	202	197		252	297	147	229	205	219	198	200	202
-1	214	244	244	213	203	201	375	205	222		191	299	259	247	207	255	199	205	219
0	299	208	225	379	207	206	254	224	200		251	223	198	253	213	207	201	213	238
1	243	222	190	249	175	215	153	185	115		272	176	214	158	236	183	174	161	152
2	225	210	166				193	169	171		346	187	243	196	169	245	168	152	230
3	199	188	159	156	112	160	162	139	123		334	144	146	204	148	188	183	200	247
4	155	160	177	120	175	132	191	150	119		236	217	153	295	183	210	147	254	144
5	114	139	133	309	148	165	119	237	143		354	188	259	348	137	247	132	248	208
6	124	137	148	233	132	166	126	260	99		390	176	254	278	164	295	151
7
8	153	165	126	196	176	170	144	293	95		353	192	169	294	272	200	132	209	238
9	133	191	152	222	179	119	110	190	92		356	166	256	330	218	323	134	272	216
10	151	124	168	121	117	126	115	193	87		362	218	158	270	291	359	118	274	292
11	141	146	143	208	183	128	113	269	131		364	174	245	149	260	279	149	194	220
12	146	149	162	212	121	174	119	270	134		303	186	162	216	435	289	148	239	109
13	152	155	185	235	111	159	104	178			412	169	161	205	254	162	179	246	191
14
15	145	134	154	143	180	154	109	126	220		362	220	168	209	328	187	130	211	180
16	153	124	140	151	174	161	111	142	179		302	161	275	185	212	283	148	200	200
17	155	122	127	158	157	144	92	155	205		347	165	250	176	289	339	168	296	221
18	165	135	140	151	130	109	100	242	139		306	135	265	372	205	352	198	287	149
19	157	134	152	159	148	115	137	153	156		326	130	322	122	277	200	213	249	137
20	155	154	152	129	221	109	99	152	132		254	169	184	179	229	182	221	180	156
21
22	174	132	132	231	179	123	98	174	160		202	184	266	167	241	325	198	245	169
23	172	171	167	90	140	128	99	197	200		223	264	242	227	267	230	167	176
24	174	145	127	139	208	110	107	142	176		274	189	196	292	311	225	178	184	165
25	194	113	128	156	124	132	101	114	110		278	163	174	202	292	225	205		190
26	167	151	114	124	113	115	98	184	114		258	141	147	137	296	205	191		174
27	142	135	133	169	110	100	165	103	116		220	240	131	202
28
29	136	152	160	85	112	106	108	114	119		253	168	179	140	296	205	199	265	218
30	135	193	204	106	129	120	142	108	126		218	168	175	166	253	201	221	167	198
31	162	117	124	258	126	133	170	134	131		216	179	181	203	263	163	175	212	272
32	177	154	114	114	173	127	180	103	152		181	187	165	161	233	189	160	158	195
33	131	107	136	109	166	143	118	112	114		353	179	277	217	266	210	193	210	163
34	134	137	157	94	172	131	129	101	100
35
36	178	181	154	190	165	136	127	137	92		278	192	285	271	222	264	215	195	198
37	209	117	157	104	120	113	98	128	158		177	197	196	241	276	256	199	207	212
38	156	108	137	136	169	150	136	126	109		189	194	189	244	283	219	169	193	179
39	210	145	165	108	133	159	107	107	124		246	193	168	222	221	216	200	245	285
40	139	117	152	113	120	109	108	106	84		217	179	170	150	205	206	173	201	301
41	124	113	139	188	166	157	128	113	79		232	182	186	392	233	205	193	267	187
42
43	166	134	133	171	102	132	167	143	117		232	178	184	306	258	160	183	213	151
44	143	176	214	97	159	148	119	131	107		279	146	194	315	218	141	185	198	231
45	228	153	143	188	220	105	109	108	184		200	182	185	223	194	383	244	221	219
46	126	108	114	92	240	143	125	121	153		275	201	186	189	233	190		246	270
47	193	130	150	85	143	129	102	109	174
48
49
50	135	138	118	98	194	158	132	113	169		205	169	195	168	261	198	188	196	181
51	163	131	133	89	106	135	109	132	105		344	258	198	165	177	186	181	186	156
52	166	107	123	102	110	128	132	123	148		233	196	203	201	164	182	181	217	142
53	136	105	174	186	112	129	127	108	154		192	204	206	196	259	179	169	199	189
54	129	185	173	110	131	121	175	96	146		219	189	207	224	222	231	235	188	179
55
56
57	155	113	124	85	133	113	123	121	164		193	179	191	189	187	198	199	216	153
58	129	109	101	86	109	126	117	109	163		270	235	281	223	226	253	357	186	169
59	156	103	119	96	152	118	173	112	153		217	221	196	221	198	176	312	179	148
60	130	122	137	126	92	134	94	102	102		273	264	258	198	189	198	178	194	185
61	198	111	133	98	119	135	119	101	152		214	180	213	223	265	248	158	147	203
62
63
64	100	117	142	112	134	144	154	162	91		189	179	169	179	180	174	205	179	207
65	156	185	130	125	150	117	127	125	83		199	194	174	185	169	173	211	205	193
66	151	99	133	126	115	136	153	131	123		168	204	188	184	211	204	228	184	185
67	158	110	125	124	89	145	162	141	118		217	189	232	199	203	257	176	195	148
68	164	163	197	88	109	101	124	136	98		223	191	257	217	216	243	166	159	217
69	136	148	145	89	91	112	107	135	142		198	179	213	208	189	234	187	161	179

## Sheet: Fig. 2 B
Days	TeTx 1	TeTx 2	TeTx 3	TeTx 4	TeTx 5	TeTx 6	TeTx 7	TeTx 8	TeTx 9		Con1	Con2	Con3	Con4	Con5	Con6	Con7	Con8	Con9
-2	51.94	47.23	41.24	42.17	42.44	50.9	39.81	43.54	34.45		36.377	35.89	36.49	46.86	41.86	46.697	32.79	41.64	55.77
-1	52.31	46.2	40.94	43.04	42.53	51.26	40.03	43.69	35.89		36.997	36.12	36.67	46.89	42.11	47.683	32.97	42	56.19
0	52.78	47.53	41.57	42.06	44	51.55	40.26	43.85	35.39		37.297	36.5	36.97	47.14	42.78	48.583	33.22	42.38	56.54
1	54.1	47.57	41.97	40.51	43.35	50.95	38.19	43.47	35.03		36.147	36.99	36.98	47.35	42.42	47.953	33.53	42.9	55.11
2	54.32	48.28	42.23	42.06	43.25	51.11	38.56	45.67	35.07		35.667	37	37.63	47.38	42.75	48.003	33.77	42.28	55.88
3	55.46	48.72	42.2	41.69	43.63	52.24	40.16	46.33	35.57		35.457	37.18	38.21	48.4	43.06	48.493	34.73	43.28	56.28
4	56.46	49.32	42.94	44.17	44.73	52.75	41.99	46.77	35.98		35.657	37.51	37.86	48.47	43.88	49.873	35.18	43.55	56.36
5	56.5	49.4	42.63	44.82	43.94	53.05	41.4	47.12	36.7		36.337	38.54	38.64	50.14	42.78	50.223	36.24	43.77	56.21
6	56.2	50.32	42.87	44.8	44.76	53.81	42.29	47.54	37.4		37.337	38.61	39.26	51.2	43.74	50.433	37.28	44	56.4
7
8	56.41	50.31	42.82	46.44	46.15	54.21	42.63	48.56	37.99		37.337	39.56	41.17	51.64	43.79	51.033	40.28	45.24	58.2
9	55.07	50.31	42.72	47.04	48.48	54.57	43.16	49.21	39.67		38.167	40.56	42.19	52.32	43.41	50.883	40.69	45.8	58.37
10	55.56	50.67	42.73	48.41	48.59	55.01	42.89	49.78	39.87		40.127	40.26	42.77	53.87	44.48	50.903	41.15	45.49	57.96
11	54.67	51.27	43.24	47.51	48.84	55.9	43.04	50.37	39.71		40.647	40.37	43.54	53.8	45.46	51.533	41.92	45.77	58.76
12	55.03	51.24	43.18	49.07	47.25	56.86	45.87	50.69	40.64		41.477	41.07	44.57	53.87	46.1	51.933	44.07	46.5	59.46
13	55.69	51.12	42.46	50.02	49.81	57.36	44.6	50.28	40.89		42.407	41.04	45.13	54.73	46.76	52.093	45.27	46.81	60.33
14
15	56.82	51.06	43.23	51.41	51.18	56.58	44.49	51.69	41.29		41.897	41.86	45.81	54.94	47.01	52.213	44.94	47.21	60.27
16	57.05	51.05	43.72	50.57	50.9	57.01	44.44	52.7	41.66		43.647	42.11	46.26	55.08	47.64	52.063	45.54	47.31	60.41
17	57.14	51.71	44.22	50.79	51.52	57.35	50.05	52.24	41.5		43.547	42.34	46.34	55.39	47.7	51.513	46.62	47.61	61.16
18	56.69	52.05	44.55	50.91	51.61	57.67	44.78	54.5	41.99		44.537	43.06	47.26	55.63	48.31	51.713	48.01	47.88	60.72
19	57.31	51.87	44.24	51.87	52.48	57.86	45.04	54.45	42.67		45.237	43.14	47.49	55.79	48.3	51.533	48.23	48.42	60.5
20	55.93	52.04	44.56	51.38	52.98	58.04	44.78	54.72	42.44		45.377	43.77	48.09	56.12	48.31	51.603	48.69	48.19	60.52
21
22	55.71	51.64	44.62	51.43	54.27	57.86	44.89	54.99	42.62		46.297	44.17	48.92	56.5	49.07	52.353	48.85	48.19	61.67
23	55.99	52.39	44.59	51.95	53.53	58.33	45.01	56.19	42.85		46.547	44.25	48.53	56.69	49.1	51.703	50.45	48.89	62.75
24	56.07	52.9	44.85	52.62	53.84	58.37	45.04	56.26	43.25		46.607	45.03	49.47	57.11	48.98	52.433	52.72	50.32	63.2
25	56.4	53.25	44.68	51.65	55.48	58.69	45.29	56.55	45.38		46.527	45.3	50.01	57.5	48.84	52.883	53.46	50.28	63.08
26	57.89	53.05	45.15	51.92	55.86	58.89	45.68	56.88	45.63		47.107	45.56	49.82	57.81	50.07	52.223	53.85	50.42	62.86
27	56.9	53.21	45.67	53.61	56.69	59.23	46.01	57.35	45.27		47.507	45.85	49.81	57.85	50.5	53.223	54.28	50.17	63.06
28
29	57.13	53.28	44.95	53.89	57.13	59.38	46.26	57.46	45.21		48.317	45.28	50.38	57.94	50.11	52.463	54.85	50.54	64.19
30	56.95	52.87	45.36	55.52	58.48	59.6	46.57	57.35	43.58		48.407	45.6	50.92	58.19	50.78	53.213	55.01	50.79	64.87
31	57.68	53.68	45.47	56.18	57.96	59.92	46.92	58.33	41.7		47.997	46.07	52.1	58.37	51.19	54.083	55.41	51	63.88
32	57.65	54.07	45.54	53.98	59.02	60.22	47.15	58.67	40.45		47.887	46.67	51.31	58.88	51.66	53.773	55.33	51.4	64.42
33	57.7	53.97	46.04	56.81	58.93	60.45	47.56	58.82	43.65		49.267	47.22	51.72	59.19	51.81	53.913	56.97	52.05	64.61
34	56.62	54.27	46.27	57.17	60.27	60.76	47.84	59.21	41.71		50.187	46.65	52.07	59.3	51.84	54.683	56.41	51.44	65.59
35
36	58.83	55.05	45.25	57.58	60.13	60.92	48.02	59.36	44.65		49.877	46.93	52.18	60.27	52.47	54.333	56.97	52.47	65.76
37	58.74	55.99	46.14	59.5	60.01	61.22	48.26	59.56	44.37		50.267	46.96	52.55	60.7	52.6	54.593	57.47	52.36	65.59
38	58.75	56.1	45.85	58.92	59.9	61.45	48.59	59.23	45.13		50.817	46.18	52.84	61.17	53.5	54.933	57.12	52.47	65.79
39	59.54	56.52	45.77	59.16	60.04	61.77	49.01	59.67	44.02		50.837	48.01	52.65	61.7	54.27	54.693	57.31	52.58	66.15
40	58.6	56.74	46.91	58.79	60.93	62.22	49.09	59.7	45.54		51.147	47.97	53.24	61.97	54.43	54.643	57.16	52.9	66.3
41
42
43	58.56	57.05	46.3	59.1	61.08	62.23	49.05	59.82	44.02		51.117	47.91	54.15	62.92	55.48	54.643	57.33	53	66.51
44	59.74	57.08	46.03	59.66	60.93	62.45	49.16	59.92	44		51.247	48.45	53.71	62.98	55.35	55.673	57.5	53.06	66.34
45	60.04	57.42	44.92	59.55	61.91	62.78	49.56	60.16	44.21		51.737	48.61	53.42	63.28	55.35	55.777	57.3	53.17	66.38
46	60.97	56.51	46.5	59.66	62.12	62.91	49.89	60.37	44.4		51.887	49.21	53.69	63.9	55.58	55.884	57.41	53.25	66.48
47	60.27	57.27	47.47	60.28	62.53	63.02	50.01	60.5	44.59		52.427	48.24	54.93	64.49	55.09	56.024	57.55	53.44	66.81
48
49
50	60.85	57	53.86	60.43	62.77	63.11	50.15	60.67	45.25		52.357	49.08	55.2	65.6	56.41	56.194	57.68	53.68	67.15
51	61.25	58.81	50.86	60.74	62.86	63.22	50.35	60.48	45.47		53.917	50.19	54.81	65.91	56.57	56.294	57.9	53.88	67.4
52	61.83	58.59	53.21	60.42	62.98	63.25	50.2	60.67	45.78		54.067	50.54	55.58	66.17	56.97	56.784	57.3	53.28	67.73
53	61.94	59.36	52.76	61.18	63.12	63.56	50.39	60.72	45.92		53.467	49.72	55.2	66.27	55.96	56.794	57.52	53.43	68.08
54	62.65	59.67	52.83	61.43	63.35	63.8	50.7	60.94	46.22		53.477	50.55	56.57	66.71	56.22	57.194	57.97	53.63	68.18
55
56
57	64.03	59.16	53.23	61.45	63.55	63.92	50.89	61.15	46.47		53.917	49.73	56.37	66.97	56.84	57.414	58.13	53.7	68.28
58	64.21	59.62	53.17	61.55	63.75	64	50.99	61.23	46.82		53.527	51.6	56.31	67.08	57.12	57.644	58.3	53.9	68.54
59	61.17	60.23	52.89	61.85	63.88	64.15	51.26	61.41	47.08		54.427	51.3	56.48	67.52	56.84	57.784	58.13	54.16	68.65
60	62.81	59.62	52.97	62.09	64.02	64.28	51.5	61.67	47.15		54.707	51.49	56.28	67.7	56.91	57.964	58.12	54.65	68.48
61	62.8	60.52	52.89	62.4	64.25	64.51	51.78	61.81	47.26		53.56	51.44	57.08	67.85	57.23	58.074	58.31	54.99	68.94
62
63
64	64.21	60.5	53.19	62.29	64.32	64.55	51.9	62.03	47.55		52.579	52.17	56.28	67.97	58.03	58.324	58.5	55.05	69.31
65	64.32	60.4	53.56	62.55	64.68	64.77	52.04	62.34	47.89		53.045	52.303	56.398	68.3	58.34	58.334	58.16	55.1	69.82
66	64.35	60.61	53.94	63.01	64.78	64.75	52.17	62.67	48.13		53.212	52.602	57.03	68.6	58.36	58.544	58.18	55.27	70.08
67	64.68	60.75	54.17	61.11	62.97	63.89	52.39	61.7	48.22		53.43	52.738	57.393	68.85	58.59	58.564	58.24	55.28	69.99
68	64.95	60.87	54.27	63.21	63.04	65	52.72	63.25	48.37		53.63	52.934	57.553	68.94	58.84	58.794	58.3	55.87	70.09
69	65.07	60.9	54.72	63.11	65.13	64.87	52.96	63.14	48.66		53.88	52.737	57.7	69.17	59.23	58.944	58.68	55.92	70.19

## Sheet: Fig. 2 C
Days	TeTx 1	TeTx 2	TeTx 3	TeTx 4	TeTx 5	TeTx 6	TeTx 7	TeTx 8	TeTx 9		Con1	Con2	Con3	Con4	Con5	Con6	Con7	Con8	Con9
-2	5.89	5.97	4.97	6.11	5.44	5.49	4.46	6.43	6.24		4.68	5.75	4.75	4.74	5.86	6.57	5.86	4.76	5.53
-1	8.91	3.27	6.32	7.75	4.16	4.16	12.13	7.89	9.32		5.6	4.44	7.92	4.41	3.85	4.77	4.26	6.48	3.99
0	10.24	4.19	5.11	8.27	5.72	4.41	6.38	8.29	8.65		3.31	5.75	6.33	3.44	4.44	8.16	7.28	5.55	3.83
1	9.91	3.95	2.72	5.48	4.58	5.09	2.14	5.96	6.71		1.19	2.36	3.72	3.84	4.78	4.2	3.74	7.1	5
2	8.34	1.51	3.38	5.93	3.37	6.99	8.12	6.08	5.9		2.37	7.22	7.92	3.49	3.75	3.57	3.18	6.15	4.85
3	8.34	5.2	5.6	5.58	3.04	5.91	8.43	4.47	5.1		2.51	6.93	6.89	4.35	3.07	4.02	3.59	4.55	7.15
4	12.24	3.41	5.13	7.83	3.64	9.59	9.22	9.22	4.77		3.52	6.96	6.51	3.45	2.55	4.28	3.82	7.74	4.88
5	15.06	4.65	4.7	6.24	6.45		3.27	7.16	4.47		4.76	5.75	5.83	4.63	5.69	4.65	4.15	6.13	5.9
6
7
8	8.06	4.25	4.03	3.93	2.04	6.15	7.66	3.56	4.73		6.51	6.68	8.47	2.41	4.84	4.85	4.32	5.33	4.67
9	8.7	3.05	2.96	5.91	2.73	4.86	8.32	5.53	4.51		6.79	5.8	6.65	5.9	3.13	4.91	4.38	5.02	4.42
10	7.65	2.99	3.5	6.58	2.23	4.68	11.51	3.91	4.26		6.12	6.83	8.47	4.91	3.16	3.56	3.18	5.1	4.78
11	3.9	5.22	2.46	6.88	3.2	4.72	8.4	3.74	8.08		5.19	6.04	6.4	4.23	2.28	3.09	2.76	5.48	6.89
12	7.45	4.23	3.64	11.78	5.07	4.59	6.81	4.7	4.04		5.57	5.15	7.05	4.09	1.76	2.92	2.6	4.22	6.32
13
14
15	8.99	-2.21	3.61	7.57	3.98	4.8	6.11	8.05	4.79		4.33	6.8	7.2	5.63	2.76	2.82	2.52	7.57	6.43
16	12.66	2.35	5.76	6.88	3.19	6.66	5.15	3.29	8.28		4.46	9.2	10.74	3.5	2.54	3.34	2.98	5.89	10.28
17	9.78	2.6	4.32	11.61	4.05	4.32	5.84	3.71	4.49		5.55	1.92	2.03	3.56	2.53	2.35	2.1	5.67	5.08
18	11.55	5.22	3.75	8.58	8.35	4.87	10.03	4.87	5.36		3.72	4.29	3.56	2.96	5.03	7.62	6.8	8.37	5.1
19	7.84	2.93	2.97	6.31	5.66	6.89	5.64	8.27	7.46		4.66	7.81	9.58	3.99	1.7	4	3.57	6.54	8.84
20
21
22	7.28	2.55	2.18	6.77	4.42	4.05	4.5	5.76	6.88		4.85	5.95	7.68	3.79	4.05	4.67	5.12	4.44	5.44
23	5.23	1.16	2.78	7.77	3.28	3.34	7	6.02	3.11		7.63	4.73	6.19	5.48	1.77	9.87	8.8	5.24	4.54
24	6.28	2.82	4.75	7.66	2.97	3.35	5.44	7.52	4.18		6.64	3.84	5.07	3.74	5.19	7.09	6.32	4.14	5.32
25	6.61	3.47	4.1	8.75	3.06	7.21	5.19	8.34	4.77		6.96	6.19	8.27	4.29	3.92	4.97	4.82	3.96	5.47
26	9.01	1.52	2.39	6.47	6.21	3.34	9.89	4.94	4.52		5.66	2.27	3.34	3.12	2.11	4.06	3.63	4.45	4.92
27
28
29	6.88	3.38	6.53	4.1	3.62	3.62	4.81	6.81	3.66		3.94	4.62	5.49	3.46	2.71	3.43	3.06	7.08	4.28
30	7.07	2.5	4.99	7.06	2.74	3.95	9.01	5.75	4.22		3.04	3.6	3.48	5.34	4.57	7.49	6.69	3.65	5.35
31	5.13	2.61	3.2	4.73	5.16	5.8	5.39	5.91	7.01		4.4	3.61	4.28	3.94	2.71	5.33	4.76	3.84	7.02
32	6.11	3.54	4.85	7.66	5.42	6.23	5.51	7.44	2.91		3.63	4.17	3.83	4.99	2.96	7.14	6.37	4.72	4.66
33	8.11	2.2	3.52	7.25	3.12	4.54	4.32	6.16	3.04		3.16	4.89	3.56	5.57	6.26	8.99	7.2	3.76	7
34
35
36	6.59	1.1	5.93		2.65	3.94	4.71	5.11	3.73		4.48	3.57	4.45	3.81	7.25	5.19	4.63	5.52	4.63
37	6.67	2.93	4.92	6.29	1.61	5	4.25	6.06	5.36		3.49	3.72	4.1	7.3	7.3	6.19	6.06	4.14	4.17
38	5.15	3	3.66	5.71		5.4	3.69	8.83	5.91		4.2	5.59	3.4	4.19	6.25	7.41	4.94	4.52	4.7
39	6.59	3.72	3.45	8.63	7.59	5.8	4.88	6.72	7.11		9.56	3.16	3.72	3.69	2.88	7.48	5.42	6.04	7.34
40	7.61	4.27	3.37	5.81	2.34	6.03	3.54	5.42	7.61		4.6	3.59	4.46	4.17	2.76	6.3	7.38	4.52	3.56
41
42
43	9.47	3.51	3.59	6.66	5.54	4.36	2.54	7.71	6.49			3.74	4.58	4.41	2.84	4.33	3.41	3.54	5.16
44	7.47	3.45	6.02	5.91	3.61	4.48	4.32	7.08	7.01		6.81	7.81	9.74	3.79	2.37	3.91	7.79	4.19	3.83
45	9.5	5.39	5.05	5.43	5.49	5.25	4.68	5.42	3.57		4.69	4.93	5.86	3.18	2.75	4.86	4.04	4.54	6.3
46	5.76	2.73	3.17	5.59	5.84	6.47	4.01	6.07	4.8		3.88	4.18	4.91	4.11	5.03	7.81	5.06	5.43	6.83
47	9.48	1.55	3.5	9.04	7.57	6.62	5.08	6.49	5.25		4.13	5.42	7.06	5.88	3.32	8.27	5.44	5.95	5.22
48
49
50	8.28	3.44	8.34	9.65	5.21	6.26	2.85	3.42	5.99		3.91	3.65	4.24	3.5	3.22	5.87	6.73	4.06	3.29
51	10.66	2.88	5.93	6.7	4.21	5.07	3.84	6.38	7.61		3.4	5.94	7.11	2.95	3.25	4.79	5.1	4.38	4.67
52	9.91	1.4	4.87	6.83	4.93	4.69	5.26	7.31	6.89		7.4	4.11	4.55	4.66	5.39	9.45	4.42	6.32	5.22
53	12.22	2.53	3.63	5.56	6.68	5.29	5.93	8.55	5.39		6.43	8.18	10.74	4.77	2.04	6.2	5.62	6.16	3.86
54	11.78	2.43	6.4	4.94	3.99	5.78	5.35	4.78	4.64		5.21	5.91	7.57	2.69	2.29	5.25	6.91	6.37	6.85
55
56
57	8.51	2.44	6.2	4.73	6.93	3.27	2.61	7.23	5.89		4.74	4.12	5.82	2.76	6.28	4.25	3.36	2.62	3.84
58	12.81	1.5	7.27	6.33	6.36	3.51	6.87	7	6.93		5.19	3.8	4.99	5.6	6.04	4.93	5.01	3.24	4.17
59	9.49	5.96	4.28	10	6.93	4.94	3.9	5.11	8.26		3.75	3.12	4.1	3.98	5.08	7.84	5.62	3.78	5.5
60	7.82	6.21	7.14	7.6	3.25	5.26	5.66	5.49	3.71		5.45	4.59	4.45	3.4	3.85	7.35	6.74	4.28	6.7
61	9.3	3.5	5.02	5.58	8.36	6.69	4.3	8.54	5.33		6.88	4.29	3.39	4.74	3.26	5.58	4.88	5.99	4.75
62
63
64	6.98	6.1	4.72	12.06	3.85	5.53	5.49	2.99	5.34		4.14	3.12	4.72	3.76	6.4	4.55	7.77	3.54	3.18
65	11.54	3.88	4.11	11.31	3.86	4.1	4.39	6.49	4.65		6.02	3.59	4.1	6.42	7.82	4.2	7.32	4.28	4.95
66	6.98	3.39	7.71	8.58	6.82	5.21	4.43	3.79	6.23		4.77	5.77	4.51	5.58	6.19	3.81	6.85	4.44	5.5
67	6.29	3.51	3.51	4.67	3.99	6.2	2.83	8.54	6.27		8.51	3.7	4.26	4.15	2.77	6.47	5.53	5.09	7.02
68	11.61	3.47	4.11	9.61	3.84	5.86	4.82	5.32	8.02		4.58	4	10.17	3.86	3.4	7.77	4.3	6.09	6.49
69	4.63	5.36	5.81	7.11	2.55	4.7	3.2	4.61	4.14		6.41	4.31	3.26	6.59	6.73	4.73	3.28	4.47	3.64

## Sheet: Fig. 4A & B 
	Con 1	Con 2	Con 3	Con 5	Con 6	Con 7	Con 8	Con 9			TeTx1	TeTx2	TeTx3	TeTx4	TeTx5	TeTx6	TeTx7	TeTx8	TeTx9
Insulin	606.107	708.363	776.691	498.462	654.343	596.33	423.018	601.599			308.056	87.6707	123.059	114.244	471.863	575.86	171.209	110.948	150.007
Glucose	203	173	186	204	251	173	203	197			138	145	104	157	172	150	149	108	132

## Sheet: Fig. 4 C and D
	Con 1	Con 2	Con 3	Con 4	Con 5	Con 6	Con 7	Con 8	Con 9				TeTx1	TeTx2	TeTx3	TeTx4	TeTx5	TeTx6	TeTx7	TeTx8	TeTx9
0 min	0	0	0	0	0	0	0	0	0				0	0	0	0	0	0	0	0	0
15 mins	67	119	162	119	123	154	140	164	275				60	167	78	158	106	105	169	81	172
30 mins	49	178	175	137	169	180	179	149	258				60	250	121	198	97	249	111	93	294
60 mins	1	124	100	49	132	108	109	92	190				5	183	42	111	6	98	87	83	104
90 mins	10	46	14	41	59	63	36	32	73				-18	103	8	25	-2	43	40	52	39
120 mins	7	21	6	44	41	52	22	27	49				1	26	37	16	-14	24	30	52	43

## Sheet: Fig. 5 B
Control	TeTx
0.284076	4.83502
0.445878	1.98914
1.89903	4.0383
0.803277	2.71623
0.973272	2.24004
1.99529	0.946646
1.40952	0.827855
	1.6594

## Sheet: Fig. 5 A
Control	TeTx
4.60905	20.887
3.78269	16.5957
24.2424	20.6422
15.3501	13.3695
28.0236	6.68896
15.2381	6.45586
7.86896	10.3548
8.20992
27.0833

## Sheet: Fig. 5 C
Control				TeTx
Gck	Pck1	G6pc		Gck	Pck1	G6pc
0.85499	1.2407	2.26992		1.14492	1.40424	1.94428
0.760404	1.11144	1.25614		0.905815	1.41416	2.29369
1.45456	1.2587	1.38663		1.0665	1.42929	1.85127
1.23478	1.23413	1.34939		1.46557	1.10543	1.49547
0.9396	0.880767	0.745758		0.891602	0.86454	1.36339
0.929312	0.548988	0.474712		0.797135	1.11584	1.29208
0.843118	1.09655	0.740001		0.902262	0.978208	1.85877
0.843984	0.997762	0.57261		0.967667	1.73558	1.8912
0.852928	0.882434	1.24949		0.994166	0.994328	0.657792

## Sheet: Fig. 6 A
	Control		TeTx
	219.793		153.748
	299.037		176.453
	229.065		169.344
	176.975		175.156
	310.948		237.707
	376.59		103.911
	452.373		173.616
	315.443		203.941
	155.291		146.727

## Sheet: Fig. 6 B
	Control		TeTx
	26.0876		7.46502
	6.75228		22.4357
	16.1656		35.5365
	7.46502		20.5815
	35.5365		22.4357
	20.5815		18.075
	22.4357		11.5864
			28.4858
			6.75228

[truncated: 15 more sheets: Fig. 6 C, Fig. 6 D, Fig. 6 E, Fig. 3 G, Fig. 3 I, Fig. 3 E, Fig. 3 F, Fig. 3 H, Fig. 3 J, Fig. 3 A, Fig. 3 B, Fig. 3 C, Fig. 3 D, Fig. 1 D, Sheet1]
